# Supplementary material for: The effect of substrate wettability and modulus on gecko and gecko-inspired synthetic adhesion in variable temperature and humidity
Source: Sci Rep. 2020 Nov 12;10:19748. doi: 10.1038/s41598-020-76484-6 (PMC7665207; doi:10.1038/s41598-020-76484-6)
Supplement: Supplementary file 2 — Supplementary Information 2. [file 41598_2020_76484_MOESM2_ESM.xlsx]

## Sheet: GSA Data
Modulus	Sample ID	Substrate	Temperature (°C)	Relative Humidity (%)	Force (N/mm^2)
Stiff	402	Glass	12	70	0.0626448
Stiff	401	Glass	12	70	0.0512856
Medium	393	Glass	12	70	0.0629248
Stiff	400	Glass	12	70	0.0455156
Medium	392	OTS	12	70	0.0677551
Stiff	399	OTS	12	70	0.0291076
Stiff	398	OTS	12	70	0.0410233
Medium	397	OTS	12	70	0.0481836
Medium	396	OTS	12	70	0.0418082
Medium	397	Glass	12	80	0.0396454
Medium	396	Glass	12	80	0.0491671
Medium	392	Glass	12	80	0.048854
Stiff	398	Glass	12	80	0.0467155
Stiff	399	Glass	12	80	0.0312992
Stiff	400	OTS	12	80	0.0406389
Stiff	401	OTS	12	80	0.0229805
Medium	393	OTS	12	80	0.0420008
Stiff	402	OTS	12	80	0.0342555
Stiff	399	Glass	32	30	0.035477
Medium	397	Glass	32	30	0.0371982
Medium	396	Glass	32	30	0.0483584
Stiff	401	Glass	32	30	0.0369229
Stiff	402	Glass	32	30	0.0422219
Soft	404	Glass	32	30	0.0371769
Stiff	400	OTS	32	30	0.0212736
Medium	392	OTS	32	30	0.0521821
Stiff	398	OTS	32	30	0.027676
Medium	393	OTS	32	30	0.0382589
Stiff	400	Glass	32	55	0.0303908
Medium	396	Glass	32	55	0.0408378
Stiff	399	Glass	32	55	0.0343127
Medium	392	Glass	32	55	0.0393093
Medium	393	Glass	32	55	0.0414662
Stiff	398	OTS	32	55	0.0270871
Soft	404	OTS	32	55	0.024128
Stiff	401	OTS	32	55	0.0220696
Stiff	402	OTS	32	55	0.0353418
Medium	397	OTS	32	55	0.0411138
Medium	393	Glass	32	70	0.0430699
Stiff	399	Glass	32	70	0.0409561
Stiff	401	Glass	32	70	0.0435087
Soft	405	Glass	32	70	0.0293874
Medium	397	Glass	32	70	0.0355123
Medium	392	Glass	32	70	0.040314
Stiff	402	OTS	32	70	0.0186124
Medium	396	OTS	32	70	0.0464176
Soft	404	OTS	32	70	0.0272466
Stiff	400	OTS	32	70	0.0332886
Stiff	398	OTS	32	70	0.0168804
Stiff	399	Glass	32	80	0.0303404
Stiff	402	Glass	32	80	0.053737
Soft	405	Glass	32	80	0.0309141
Medium	393	Glass	32	80	0.0365025
Medium	396	Glass	32	80	0.0448003
Medium	397	Glass	32	80	0.0359474
Soft	404	OTS	32	80	0.0256873
Stiff	400	OTS	32	80	0.0197894
Stiff	398	OTS	32	80	0.0370976
Stiff	401	OTS	32	80	0.0291459
Medium	392	OTS	32	80	0.043956
Medium	394	OTS	32	80	0.0387345
Medium	394	OTS	12	55	0.0500042
Stiff	399	OTS	12	55	0.0271899
Stiff	401	OTS	12	55	0.0271141
Medium	396	OTS	12	55	0.0591137
Soft	405	OTS	12	55	0.033204
Soft	404	Glass	12	55	0.0371769
Medium	392	Glass	12	55	0.0313972
Soft	409	Glass	12	55	0.0365303
Medium	397	Glass	12	55	0.042854
Stiff	400	Glass	12	55	0.0373878
Medium	393	Glass	12	55	0.0496373
Soft	410	Glass	12	55	0.0333207
Stiff	398	Glass	12	55	0.0656896
Soft	406	Glass	12	55	0.0500602
Stiff	402	Glass	12	55	0.0473638
Stiff	401	OTS	12	70	0.0325089
Soft	410	OTS	12	70	0.0293525
Medium	394	Glass	12	70	0.0494198
Stiff	400	OTS	12	70	0.0327232
Soft	405	Glass	12	70	0.0365117
Soft	409	Glass	12	70	0.0303791
Stiff	399	Glass	12	70	0.0491747
Medium	393	OTS	12	70	0.0416953
Soft	406	OTS	12	70	0.0479959
Medium	392	Glass	12	70	0.0416954
Stiff	402	OTS	12	70	0.0228129
Soft	404	Glass	12	70	0.0367665
Medium	397	Glass	12	70	0.0349685
Medium	396	Glass	12	70	0.0484393
Stiff	398	Glass	12	70	0.056726
Soft	406	OTS	12	80	0.0440392
Medium	392	OTS	12	80	0.0529984
Stiff	398	OTS	12	80	0.0433787
Stiff	402	Glass	12	80	0.0560545
Medium	396	OTS	12	80	0.0435873
Soft	405	OTS	12	80	0.0267159
Soft	409	OTS	12	80	0.0308812
Stiff	399	OTS	12	80	0.0333539
Soft	410	Glass	12	80	0.0309902
Medium	394	Glass	12	80	0.0486685
Stiff	400	Glass	12	80	0.0456569
Medium	397	OTS	12	80	0.0459539
Medium	393	Glass	12	80	0.0416189
Stiff	401	Glass	12	80	0.0510755
Soft	404	OTS	12	80	0.0353714
Stiff	401	OTS	32	30	0.0305472
Medium	394	OTS	32	30	0.0350614
Soft	405	OTS	32	30	0.0214999
Soft	404	Glass	32	55	0.0370127
Soft	410	Glass	32	55	0.0232426
Stiff	398	Glass	32	55	0.0377519
Medium	393	OTS	32	55	0.0264223
Stiff	399	OTS	32	55	0.0212314
Medium	396	OTS	32	55	0.0334789
Soft	405	Glass	32	55	0.0278608
Medium	394	Glass	32	55	0.0340596
Stiff	402	Glass	32	55	0.0448291
Medium	392	OTS	32	55	0.0308948
Medium	397	Glass	32	55	0.0350772
Soft	409	OTS	32	55	0.0224705
Stiff	400	OTS	32	55	0.0159022
Stiff	401	Glass	32	55	0.0453303
Soft	406	Glass	32	55	0.0440392
Medium	397	OTS	12	55	0.0381771
Soft	409	OTS	12	55	0.0212779
Stiff	400	OTS	12	55	0.0230405
Medium	394	Glass	12	55	0.0396527
Stiff	401	Glass	12	55	0.0384642
Soft	406	OTS	12	55	0.0399105
Medium	396	Glass	12	55	0.0481158
Soft	404	OTS	12	55	0.0309397
Soft	410	OTS	12	55	0.0296044
Stiff	398	OTS	12	55	0.0259511
Soft	405	Glass	12	55	0.0350487
Medium	393	OTS	12	55	0.0368843
Stiff	399	Glass	12	55	0.0422574
Stiff	402	OTS	12	55	0.0257822
Medium	392	OTS	12	55	0.0480377
Soft	405	OTS	12	70	0.0298327
Soft	410	Glass	12	70	0.0275888
Soft	404	OTS	12	70	0.02897
Soft	406	Glass	12	70	0.0389644
Medium	394	OTS	12	70	0.0418232
Soft	409	OTS	12	70	0.0277429
Medium	396	OTS	32	30	0.0332363
Soft	410	OTS	32	30	0.0249433
Stiff	402	OTS	32	30	0.0237543
Medium	394	Glass	32	30	0.0237082
Soft	405	Glass	32	30	0.0269067
Medium	397	OTS	32	30	0.0356211
Medium	392	Glass	32	30	0.0324019
Stiff	398	Glass	32	30	0.0289191
Soft	404	OTS	32	30	0.025277
Stiff	399	OTS	32	30	0.0160263
Soft	406	Glass	32	30	0.0394805
Medium	393	Glass	32	30	0.0294769
Stiff	400	Glass	32	30	0.0283412
Soft	409	OTS	32	30	0.0247301
Soft	409	OTS	32	70	0.024479
Medium	397	OTS	32	70	0.0386665
Stiff	402	Glass	32	70	0.0283169
Medium	393	OTS	32	70	0.0349752
Soft	405	OTS	32	70	0.0234718
Stiff	399	OTS	32	70	0.0336278
Soft	404	Glass	32	70	0.0350431
Medium	392	OTS	32	70	0.0345997
Stiff	400	Glass	32	70	0.0488374
Soft	410	Glass	32	70	0.0305493
Medium	396	Glass	32	70	0.0405143
Stiff	398	Glass	32	70	0.0456032
Soft	406	OTS	32	70	0.0313951
Medium	394	Glass	32	70	0.0457467
Stiff	401	OTS	32	70	0.020178
Soft	409	OTS	32	80	0.0225333
Medium	396	OTS	32	80	0.0367944
Medium	393	OTS	32	80	0.0345934
Stiff	400	Glass	32	80	0.0452329
Stiff	401	Glass	32	80	0.0332796
Medium	392	Glass	32	80	0.0379278
Soft	406	OTS	32	80	0.0384483
Soft	410	Glass	32	80	0.0281557
Stiff	398	Glass	32	80	0.0247317
Soft	405	OTS	32	80	0.0278608
Stiff	402	OTS	32	80	0.029186
Medium	397	OTS	32	80	0.0429084
Soft	404	Glass	32	80	0.0348789
Medium	394	Glass	32	80	0.0334752
Soft	410	OTS	32	70	0.0234316
Soft	406	Glass	32	70	0.042577
Soft	409	Glass	32	70	0.0249812
Medium	394	OTS	32	70	0.0343935
Soft	409	Glass	12	80	0.0283078
Soft	406	Glass	12	80	0.0361259
Soft	410	OTS	12	80	0.0298564
Soft	405	Glass	12	80	0.0324407
Soft	404	Glass	12	80	0.0369307
Medium	394	OTS	12	80	0.0442441
Soft	406	OTS	32	30	0.0342336
Soft	409	Glass	32	30	0.0205875
Soft	410	Glass	32	30	0.02129
Soft	409	Glass	32	80	0.0178258
Soft	406	Glass	32	80	0.0357819
Soft	410	OTS	32	80	0.0270219
Soft	409	Glass	32	55	0.0228471
Soft	405	OTS	32	55	0.0233446
Medium	394	OTS	32	55	0.0384005
Soft	410	OTS	32	55	0.0262031
Soft	406	OTS	32	55	0.0319112
Stiff	399	OTS	32	80	0.0226697
Soft	409	Glass	12	30	0.0195205
Medium	397	Glass	12	30	0.0274636
Stiff	398	Glass	12	30	0.0305548
Soft	406	Glass	12	30	0.0412008
Medium	394	Glass	12	30	0.0249603
Medium	396	Glass	12	30	0.0314572
Stiff	402	Glass	12	30	0.0356315
Medium	393	Glass	12	30	0.0382589
Stiff	400	OTS	12	30	0.0329352
Medium	392	OTS	12	30	0.0419466
Stiff	401	OTS	12	30	0.023611
Soft	404	OTS	12	30	0.0273287
Stiff	399	OTS	12	30	0.0216424
Soft	410	OTS	12	30	0.0299194
Soft	405	OTS	12	30	0.0309141
Medium	397	OTS	12	30	0.0424734
Medium	394	OTS	12	30	0.0397362
Soft	404	Glass	12	30	0.0259335
Soft	410	Glass	12	30	0.0273369
Stiff	399	Glass	12	30	0.0233546
Medium	392	Glass	12	30	0.0339717
Soft	409	OTS	12	30	0.0222194
Stiff	401	Glass	12	30	0.0219295
Stiff	398	OTS	12	30	0.0134781
Soft	406	OTS	12	30	0.0354378
Stiff	400	Glass	12	30	0.0287653
Medium	393	OTS	12	30	0.0267278
Medium	396	OTS	12	30	0.0407569
Soft	405	Glass	12	30	0.0244259
Stiff	402	OTS	12	30	0.0247683

## Sheet: Gecko Data
Gecko ID	Substrate	Temperature (°C)	Relative Humidity (%)	Max Pull (N)
T101	Glass	32	30	10
T104	Glass	32	30	5.3
T111	Glass	32	30	10.8
T108	Glass	32	30	29.6
T112	Glass	32	55	25.1
T113	Glass	32	55	18.5
T107	Glass	32	55	11.5
T104	Glass	32	55	20.7
T108	Glass	32	55	21.6
T111	Glass	32	55	24.7
T101	Glass	12	70	29.4
T112	Glass	12	70	40.7
T107	Glass	12	70	36.1
T113	Glass	12	70	35.9
T104	Glass	12	55	15.6
T108	Glass	12	55	34.2
T113	Glass	12	55	26.4
T112	Glass	12	55	27.9
T107	Glass	12	55	27.6
T101	Glass	12	55	31.8
T104	Glass	32	70	9.8
T107	Glass	32	70	26.6
T108	Glass	32	70	30.3
T111	Glass	32	70	18.8
T112	Glass	32	70	23.8
T107	Glass	32	80	9.1
T104	Glass	32	80	8.5
T108	Glass	32	80	21.1
T112	Glass	32	80	8.5
T111	Glass	32	80	7.9
T113	Glass	32	80	14.2
T113	Glass	32	70	23.8
T111	Glass	12	55	20
T113	Glass	32	30	4.8
T112	Glass	32	30	5.5
T104	Glass	12	70	26.4
T108	Glass	12	70	48.4
T101	Glass	12	80	29.1
T104	Glass	12	80	26.8
T108	Glass	12	80	48.5
T111	Glass	12	80	30.3
T113	Glass	12	80	39.2
T112	Glass	12	80	48.2
T101	Glass	32	55	17
T107	Glass	12	80	38.2
T111	Glass	12	70	22.2
T101	Glass	32	70	20.8
T101	Glass	32	80	18.4
T107	Glass	32	30	9.4
T112	OTS	32	70	7
T113	OTS	32	70	4.8
T104	OTS	12	70	8.6
T107	OTS	12	70	16.1
T108	OTS	12	70	10.4
T111	OTS	12	70	5.2
T113	OTS	12	70	4.3
T101	OTS	12	70	3.5
T107	OTS	32	30	0
T104	OTS	32	30	0
T113	OTS	32	30	0
T108	OTS	32	30	2.3
T112	OTS	32	30	0
T111	OTS	32	30	0
T101	OTS	32	30	0
T101	OTS	32	70	0.6
T104	OTS	32	70	0.1
T107	OTS	32	70	0
T108	OTS	32	70	3.4
T111	OTS	32	70	0.4
T112	OTS	12	80	4.7
T104	OTS	12	80	10.3
T113	OTS	12	80	15.1
T107	OTS	12	80	9.7
T111	OTS	12	80	9.6
T101	OTS	12	80	8.9
T108	OTS	12	80	11
T104	OTS	32	55	0
T101	OTS	32	55	0
T107	OTS	32	55	0
T108	OTS	32	55	0
T113	OTS	32	55	0
T112	OTS	32	55	0
T111	OTS	32	55	0
T113	OTS	32	80	0
T112	OTS	32	80	0
T111	OTS	32	80	0
T104	OTS	32	80	0
T108	OTS	32	80	0
T107	OTS	32	80	0
T101	OTS	32	80	1.3
T108	OTS	12	55	7.8
T101	OTS	12	55	1
T113	OTS	12	55	1.2
T112	OTS	12	55	1.2
T107	OTS	12	55	11.2
T104	OTS	12	55	2
T111	OTS	12	55	2.6
T112	OTS	12	70	1.1
T104	OTS	12	30	1.4
T112	OTS	12	30	1.3
T113	OTS	12	30	1
T111	OTS	12	30	0
T108	OTS	12	30	11
T101	OTS	12	30	5
T107	OTS	12	30	4.6
T107	Glass	12	30	24.3
T108	Glass	12	30	20.6
T101	Glass	12	30	6.1
T112	Glass	12	30	12.3
T104	Glass	12	30	1.7
T113	Glass	12	30	2
T111	Glass	12	30	4.6
